# Supplementary material for: Is Hepatitis C Associated with Atherosclerotic Burden? A Systematic Review and Meta-Analysis
Source: PLoS One. 2014 Sep 3;9(9):e106376. doi: 10.1371/journal.pone.0106376 (PMC4153605; doi:10.1371/journal.pone.0106376)
Supplement: Table S1 — Search Strategies and Results. (XLS) [file pone.0106376.s004.xls]

## Sheet: Sheet1
Table S1. Search stragtegies and results
Number	Command words	Results
medline database
#1	exp hepatitis C/ OR exp hepatitis C, chronic/ OR hepatitis C. mp.	58770
#2	exp atherosclerosis/ OR atherosclerosis. mp.	82720
#3	#1 AND #2	90
embase database
#1	'hepatitis C'/syn AND [embase]/lim	94115
#2	'atherosclerosis'/syn AND [embase]/lim	197852
#3	#1 AND #2	379
CPCI-S database
#1	TS=hepatitis C	12186
#2	TS=atherosclerosis	10999
#3	#1 AND #2	17
Cochrane library
#1	hepatitis C	6170
#2	atherosclerosis	5386
#3	#1 AND #2	31
	select trails	5
Total		491
CPCI-S: Conference Proceedings Citation Index-Science
