# Supplementary material for: Is Hepatitis C Associated with Atherosclerotic Burden? A Systematic Review and Meta-Analysis
Source: PLoS One. 2014 Sep 3;9(9):e106376. doi: 10.1371/journal.pone.0106376 (PMC4153605; doi:10.1371/journal.pone.0106376)
Supplement: Table S2 — Characteristics of identified studies examing association between atherosclerosis and HCV infection. (XLS) [file pone.0106376.s005.xls]

## Sheet: Sheet1
Table S2. Characteristics of identified studies examing association between atherosclerosis and HCV infection.
Study ID	Location	Design (measure of association)	Source of identification	Exposed (N)	Control (N)	HCV positivity criteria	Method of artery assessment	Definition of atherosclerosis	Univariate estimation (OR (95%CI))	Multivariate estimation (OR (95%CI))	Matching or adjusting variables***
Adinolfi (2012)	Italy	Case-control	Hospital	HCV+ (326)	HCV- (477)	HCV-Amplicor	B-mode carotid ultrasound	Plaque ≥ 1.3mm or IMT ≥ 1.5mm	2.23 (1.67, 2.98)*	5.21 (2.58, 10.53)	1-9
Alyan (2008)	Turkey	Case-control	Hospital	HCV+ (139)	HCV- (225)	Anti-HCV ELISA	Coronary arteriography	Reardon Severity Score acccording to Stenosis	1.57 (0.96, 2.17)*	2.018 (1.575, 2.579)	1-6, 8-10
Boddi (2007)	Italy	Case-control	Center for evaluation of cardivascular risk factors	HCV+ (31)	HCV- (120)	Anti-HCV ELISA and RIBA-2	B-mode carotid ultrasound	IMT > 1.5mm	5.2 (1.7, 15.7)**	4.4 (1.4, 13.9)	1-6, 10-12
Caliskan 2009	Tutkey	Case-control	Hospital	HCV+ (36)	HCV- (36)	Anti-HCV ELISA	B-mode carotid ultrasound	IMT > 1.0mm	1.06 (0.64, 1.76)*	NA	NA
Ishizaka (2002)	Japan	Case-control	General health screening	HCV+ (104)	HCV- (4680)	Anti-HCV ELISA	B-mode carotid ultrasound	Plaque > 1.3mm	2.21 (1.48, 3.31)*	1.92 (1.56, 2.38)	1-3, 5, 8, 11-14
Ishizaka (2003)	Japan	Case-control	General health screening	HCV+ (25)	HCV- (1967)	HCV core ELISA	B-mode carotid ultrasound	Plaque ≥ 1.3mm	5.51 (2.38, 12.76)*	5.61 (2.06, 15.26)	1-3, 5, 8, 11-14
Masia (2011)	Spain	Case-control	Hospital	HCV+/HIV+ (63)	HCV- /HIV+ (138)	HCV RNA PCR	B-mode carotid ultrasound	IMT ≥ 1.0mm	1.10 (0.73, 1.66)*	NA	NA
Momiyama (2005)	Japan	Case-control	Hospital	HCV+ (6)	HCV- (618)	HCV core ELISA	Coronary arteriography	Stenosis > 50%	0.90 (0.10, 7.76)*	NA	1-2
Mostafa (2010)	Eygpt	Case-control	HCV cohort study	HCV+ (187)	HCV- (192)	HCV RNA PCR	B-mode carotid ultrasound	Plaque > 1.3mm	1.25 (0.53, 2.96)*	3.49 (1.22, 9.97)	1-6, 15-16
Petta (2012)	Italy	Case-control	Hospital	HCV+ (174)	HCV- (174)	HCV RNA PCR	B-mode carotid ultrasound	Plaque > 1.3mm	2.42 (1.52, 3.85)*	2.105 (1.187, 3.734)	1-7, 11-13, 15-21
Roed (2014)	Demark	Case-control	Hospital	HCV+ (58)	HCV- (60)	HCV RNA PCR	Carotid ultrasonography	Increased IMT	2.74 (0.51, 14.70) *	NA	1
Sosner (2012)	France	Case-control	Hospital	HCV+/HIV+ (18)	HCV-/HIV+ (22)	HCV RNA PCR	Ultrasound of carotid and femoral arteries	Carotid plaque > 1.5mm or Femoral plaque > 2.0mm	5.07 (1.10, 23.44) *	10 (1.5, 72)	1-6, 8, 22-28
Targher (2007)	Italy	Case-control	Hospital and clinic	HCV+ (60)	HCV- (60)	HCV RNA PCR	Carotid ultrasonography	Plaque ≥ 1.2mm	1.97 (1.30, 3.10)**	1.61 (1.1, 2.5)	1-5, 12-13, 15, 28-29
Tien (2009)	USA	Case-control	Women's Interagency HIV study	HCV+/HIV+ (53)	HCV-/HIV+ (452)	Anti-HCV ELISA or RNA PCR	B-mode carotid ultrasound	Plaque > 1.5mm	0.96 (0.38, 2.42)*	0.77 (0.29, 2.07)	1-3, 5-6, 11, 13, 30-31
* Unadjusted ORs were calculated with data provided.
** Unadjusted ORs were collected from studies directly.
***1 age, 2 gender, 3 smoking, 4 body mass index, 5 hypertension, 6 diabetes, 7 steatosis, 8 serum C-reaction protein (CRP), 9 serum fibrinogen, 10 family histroy, 11 hypercholesterolemia, 12 hypertriglyceridemia, 13 hypo-high density lipoprptein (HDL)-cholesterolemia, 14 haemoglobin A, 15 hyper-low density lipoprptein (LDL)-cholesterolemia, 16 glucose, 17 alanine aminotransferase, 18 platelet co…
