# Supplementary material for: Is Hepatitis C Associated with Atherosclerotic Burden? A Systematic Review and Meta-Analysis
Source: PLoS One. 2014 Sep 3;9(9):e106376. doi: 10.1371/journal.pone.0106376 (PMC4153605; doi:10.1371/journal.pone.0106376)
Supplement: Table S3 — Quality assessment of individual studies using Newcastle-Ottawa Scale for case-control studies. (XLS) [file pone.0106376.s006.xls]

## Sheet: Sheet1
Table S3. Quality assessment of individual studies using Newcastle-Ottawa Scale for case-control studies
Quality assesment criteria	Acceptable	Adinolfi (2012)	Alyan (2008)	Boddi (2007)	Ishizaka (2002)	Ishizaka (2003)	Momiyama (2005)	Mostafa (2010)	Petta (2012)	Roed (2014)	Sosner (2012)	Targher (2007)	Tien (2009)
Selection
Is the case definition adequate?	Yes, with independent validation.	*	*	*	*	*	*	*	*	*	*	*	*
Representiveness of cases	Consecutive or obviously representive series of cases.	*	*	*	*	*	*	*	*	*	*	*	*
Selection of controls	Community controls	*	-	-	*	*	-	*	-	-	-	*	-
Definition of controls	no history of disease	*	*	*	*	*	*	*	*	*	*	*	*
Comparablity
Study controls for age and gender?	Yes	*	*	*	-	-	*	-	*	-	-	*	-
Study controls for any aditional factor	Smoking, hypertention, diabetes, etc	-	*	-	-	-	-	-	*	*	-	-	-
Exposure
Ascertainment of exposure	Secure record or structured interview where blind to case/control status	*	*	*	*	*	*	*	*	*	*	*	*
Same method of ascertainment for cases and controls	Yes	*	*	*	*	*	*	*	*	*	*	*	*
Non-response rate	Same rate for both groups	*	*	*	*	*	*	-	*	*	*	*	*
Total score (Maximum 9)		8	8	7	7	7	7	6	8	7	6	8	6
Total score for multivariate study (Maximum 7)a		7	NA	6	7	7	NA	6	6	NA	NA	7	6
a As traditional risk factors were adjusted in multivariate anlysis, 'Comparablity' was not considered.
